# Supplementary material for: Plasma p-tau217 as a biomarker of Alzheimer’s disease pathology in individuals with Down syndrome
Source: Nat Commun. 2025 Nov 10;16:9900. doi: 10.1038/s41467-025-65882-x (PMC12603275; doi:10.1038/s41467-025-65882-x)
Supplement: Supplementary file 4 — Source data [file 41467_2025_65882_MOESM4_ESM.xlsx]

## Sheet: FigS1a
Panel A: Participants with DS
Age (years)	p-tau217 (pg/mL)
51	1.61
41	0.31
23	0.26
57	2.8
34	0.28
40	0.38
21	0.39
57	4.14
45	1.81
57	4.12
52	3.12
25	0.3
52	2.22
43	1.3
35	0.35
31	0.24
43	0.87
55	2.25
49	2.19
49	1.44
42	0.66
42	0.9
36	0.22
37	0.86
41	1.32
41	0.45
27	0.16
23	0.28
30	0.4
39	0.49
56	1.55
56	1.48
41	0.65
25	0.26
49	4.01
38	0.33
34	0.64
59	3.3
40	0.43
44	0.25
46	0.57
36	0.37
46	2.18
45	0.62
56	2.73
29	0.38
37	0.26
28	0.33
27	0.14
35	0.8
31	0.18
28	0.24
38	0.26
55	1.03
22	0.49
50	3.26
49	0.68
36	0.17
30	0.3
21	0.23
51	1.39
43	0.44
50	3.7
30	0.14
48	1.07
54	0.71
49	1.48
51	1.26
51	2.35
43	0.41
29	0.26
51	1.97
44	0.2
46	0.78
38	0.32
54	4.78
69	3.85
45	4.06
48	1.15
38	0.33
52	0.67
32	0.32
29	0.52
22	0.35
48	0.54
56	1.29
51	1.89
42	0.2
51	0.47
37	0.31
44	3.57
54	4.81
57	1.3
26	0.17
20	0.26
24	0.22
46	0.73
52	5.87
22	0.17
25	0.17
31	0.33
61	3.42
26	0.17
49	4.72
39	0.26
56	1.64
29	0.5
51	3.03
26	0.28
42	3.34
22	0.25
45	1.31
34	0.21
40	0.42
43	1.12
57	4.68
31	0.32
34	0.26
44	1.42
37	0.26
44	0.32
39	0.69
33	0.22
49	0.36
33	0.31
26	0.18
33	0.23
49	1.42
53	4.1
23	0.22
44	0.62
59	5.18
28	0.33
26	0.18
44	0.2
43	0.64
39	0.34
55	5.97
43	1.07
46	0.78
45	0.74
55	1.28
25	0.2
51	1.9
31	0.33
37	0.34
49	1.67
30	0.51
36	0.24
38	0.26
36	0.19
57	1.08
24	0.34
64	1.8
51	3.29
50	1.84
46	0.57
55	4.15
37	0.21
39	0.74
22	0.18
57	1.69
43	0.56
31	0.2
37	0.14
21	0.29
50	1.54
50	1.97
41	1.01
40	0.32
30	0.8
51	1.6
55	5.42
26	0.23
33	0.56
33	0.27
33	0.28
53	3.33
40	0.28
45	0.91
46	0.26
51	0.47
46	1.18
61	3.59
39	0.36
36	0.26
33	0.25
40	0.18
36	0.24
33	0.26
58	1.17
40	0.52
49	2.23
50	1.07
42	0.29
20	0.27
30	0.66
45	0.31
45	0.29
45	0.53
63	1.1
36	0.38
51	0.6
43	1.24
34	0.56
39	0.43
50	4.48
34	0.38
31	1.07
56	5.44
26	0.19
41	0.33
35	0.24
34	0.28
27	0.28
18	0.21
24	0.31
56	1.08
27	0.21
32	0.37
35	0.94
40	0.37
46	3.7
44	0.47
48	3.23
49	6.25
41	0.89
53	1.69
59	2.91
41	0.49
63	3.76
57	0.7
61	1.05
48	3.39
51	0.55
63	6.01
37	0.84
51	0.33
45	0.19
21	0.27
52	0.42
58	1.68
32	0.29
44	0.99
31	0.23
42	0.57
28	0.35
22	0.38
36	0.94
40	0.81
52	1.62
18	0.21
37	0.32
46	4.04
45	0.23
31	0.22
41	0.28
49	1.79
42	0.37
37	0.68
54	0.41
55	4.31
57	0.76
60	2.96
54	1.55
40	0.96
49	0.92
52	3.05
50	2.4
43	0.76
30	0.29
51	1.69
46	0.83
54	3.8
46	0.73
51	1.52
36	0.27
34	0.3
47	1.37
52	0.8
47	1.87
51	0.73
50	0.76
56	1.09
45	0.17
46	0.24
41	0.18
43	0.36
29	0.33
51	2.06
51	2.6
19	0.36
46	1.26
30	0.32
37	0.26
54	2.7
49	1.08
48	5.29
49	0.63
52	1.18
45	0.23
32	1.31
53	1.91
41	0.33
31	0.71
25	0.24
53	3.07
52	0.76
35	0.32
33	0.36
53	2.28
50	1.82
33	0.24
42	0.59
35	0.27
50	0.86
45	2.94
58	3.22
52	0.58
48	3.26
25	0.32
49	3.96
27	0.18
42	0.37
57	1.29
41	0.94
28	0.22
49	5.36
44	0.38
45	0.56
49	4.16
32	0.26
60	1.88
53	1.88
33	0.31
57	4.65
56	5.01
35	0.19
52	1.71
23	0.32
49	0.45
17	0.16
26	0.37
47	0.93
48	2.66
52	3.02
21	0.25
41	1.48
58	2.84
40	0.42
20	0.29
41	1.07
57	3.02
25	0.3
46	4.54
26	0.21
48	2.57
28	0.22
42	3.96
39	0.25
45	1.42
38	0.26
38	0.19
45	0.86
52	1.83
48	3.75
55	3.48
49	0.36
21	0.23
44	0.42
44	0.46
47	0.48
51	0.51
58	1.24
53	1.28
54	1.58
43	0.26
51	2.29
41	0.51
29	0.27
46	0.56
37	0.49
52	0.72
35	0.28
35	0.38
30	0.25
45	0.39
50	1.97
42	0.61
32	0.36
46	2.49
33	1.12
18	0.3
48	0.92
47	1.05
57	2.99
69	0.61
58	2.82
54	1.52
38	0.77
48	2.44
59	0.85
42	0.51
65	1.15
52	0.41
49	0.91
47	0.88
48	0.62
36	0.28
50	3.34
41	0.4
48	0.7
50	1.48
42	0.51
34	0.32
32	0.37
46	1.18
37	0.2
42	0.38
44	0.89
49	1.02
37	1.16
50	1.76
46	3
50	1.8
28	0.16
51	0.55
44	0.36
29	0.24
59	2.39
30	0.31
50	1.88
46	0.52
44	0.37
50	0.36
37	0.22
23	0.26
47	0.8
27	0.21
59	0.95
54	0.34
48	0.49
49	1.53
49	1.38
46	1.69
61	3.22
58	3.22
52	1.76
58	1.25
62	6.96
41	1.28
53	2.67
28	0.85
27	0.4
53	0.9
48	0.33
63	1.25
33	0.31
67	3.75
51	1.39
41	0.42
49	3.02
24	0.23
55	4.94
50	1.68
50	6.02
34	0.43
30	0.33
65	1.51
54	1.9
61	1.94
49	2.15
48	0.26
42	0.21
53	2.09
38	0.24
54	0.65
27	0.45
53	0.84
58	1.61
45	1.3
33	0.23
50	2.89
42	0.43
61	2.4
41	0.68
34	0.25
52	0.89
59	2.13
66	3.81
34	0.1
48	0.87
46	0.61
52	2.44
44	1.5
34	0.51
39	0.29
48	0.48
39	0.36
42	1.75
30	0.16
26	0.48
45	0.7
59	0.69
25	0.19
44	0.27
54	3.69
39	0.41
39	0.34
46	0.72
44	0.47
58	4.56
49	2.74
40	0.22
52	3.04
31	0.66
48	0.53
44	3.33
49	0.58
47	0.63
42	0.47
30	0.41
52	4.12
49	4.21
40	0.44
44	0.74
28	0.21
47	0.49
27	0.26
30	0.24
36	0.17
40	0.27
53	1.29
42	0.32
50	0.83
55	2.89
50	2.74
47	1.82
24	0.24
23	0.26
52	3.8
42	0.35
40	0.2
31	0.58
55	3.1
31	0.31
48	1.58
55	1.09
49	0.54
57	3.38
31	0.36
41	0.49
50	2.8
34	0.2
52	2.21
49	3.8
58	2.62
61	0.99
29	0.28
49	0.86
48	0.73
39	0.21
30	0.3
47	0.23
44	0.54
19	0.28
49	1.06
51	1.95
31	0.28
23	0.24
29	0.25
19	0.2
47	2.16
52	0.73
45	0.42
54	2.36
57	5.59
38	0.59
48	0.74
43	0.43
47	0.65
44	1.04
56	3.63
50	1.45
54	1.01
49	6.61
51	3.23
60	2.27
51	2.45
54	2.71
48	0.2
45	7.32
51	4.65
50	1.34
49	2.7
64	1.48
30	0.21
58	6.83
45	1.9
55	3.36
50	3.72
53	5.66
49	1.05
54	3.25
46	1.1
48	1.97
55	2.73
25	0.3
53	0.93
58	4.91
20	0.28
55	7.32
47	3.17
47	1.79
60	3.18
48	2.97
33	0.37
58	3.06
49	3.3
51	2.95
38	1.44
47	2.58
46	2.7
56	1.86
54	1.79
50	4.69
52	0.89
28	0.32
42	1.39
58	1.53
51	0.35
37	0.39
46	0.66
35	0.41
36	0.26
50	1.21
40	0.27
33	0.25
27	0.22
29	0.22
34	1.2
27	0.25
32	0.2
31	0.29
27	0.31
41	0.57
29	0.17
28	0.35
29	0.19
62	1.52
38	0.37
40	0.43
54	1.14
48	0.5
61	3.41
31	0.4
45	0.29
47	0.75
52	2.22
28	0.49
45	0.5
50	3.09
45	0.33
29	0.19
25	0.13
59	1.45
46	0.61
41	0.24
62	1.99
41	0.39
59	3.6
30	0.39
32	0.74
48	0.66
45	0.62
48	0.33
34	0.3
53	0.96
35	0.59
27	0.36
40	0.28
49	0.58
45	0.64
34	0.31
49	1
43	0.42
20	0.26
49	4.2
49	1.7
46	3.3
44	1.13
39	0.28
50	0.61
53	4.14
40	0.35
23	0.32
46	1
20	0.24
37	0.32
61	2.21
59	2.24
46	0.5
42	0.46
46	0.45
52	2.08
52	0.69
40	0.54
49	0.27
43	0.45
43	5.68
59	2.94
30	0.21
48	0.82
35	0.19
44	3
55	0.86
56	0.38
53	2.88
19	0.16
56	1.72
43	0.33
42	0.74
41	0.26
51	1.36
56	1.28
30	0.22
52	3.48
56	3.78
42	0.58
49	1.22
37	0.26
44	0.45
47	1.35
48	0.51
45	1.44
51	2.52
60	2.26
30	0.24
55	3.15
30	0.33
37	0.22
31	0.32
30	0.3
32	0.56
19	0.29
39	0.31
57	1.03
55	1.17
48	0.65
52	4.16
49	0.31
49	1.5
42	0.41
31	0.28
20	0.2
48	0.28
42	1.26
20	0.31
52	2.26
49	2.23
47	2.39
49	2.94
50	0.87
22	0.24
46	0.53
53	0.97
47	1.26
36	0.36
48	0.95
43	0.25
48	0.47
30	0.2
47	0.75
19	0.14
35	0.41
42	0.23
35	0.22
56	1.72
54	0.64
50	9.77
56	1.21
60	4.06
53	4.69
52	4.21
53	3.33
49	1.47
40	0.21
43	0.52
51	1.37
50	1.8
44	0.52
22	0.31
54	3.74
59	3.61
35	0.38
64	1.79
55	2.01
47	0.58
61	1.01
52	4.3
37	0.36
52	1.42
25	0.41
54	1.53
62	2.43
48	0.56
47	2.88
20	0.16
48	0.96
47	0.95
35	1.55
55	2.07
48	0.28
48	1.08
47	0.55
56	1.67
51	0.67
67	3.15
54	1.85
60	1.97
40	0.24
45	0.83
50	2.75
51	0.37
44	0.22
39	0.66
40	2.03
29	0.25
22	0.21
18	0.16
39	0.32
46	4.41
42	0.32
42	0.59
19	0.24
47	2.74
35	0.3
51	1.45
54	2.51
62	2.12
48	2.86
44	0.27
43	0.34
53	3.07
46	0.48
44	2.31
52	0.66
53	3.11
56	4.37
48	0.86
51	3.84
59	4.47
43	0.19
51	2.17
47	0.58
51	0.38
62	3.77
39	0.38
47	1.2
41	0.2
39	0.55
52	1.01
41	0.24
55	1.23
51	1.1
54	3.34
45	0.45
30	0.2
31	0.22
51	0.17
40	0.41
49	0.75
44	0.39
51	5.16
60	2.53
37	0.62
58	3.17
52	3.12
55	3.06
52	3.8
51	1.5
41	0.38
45	0.36
40	0.27
22	0.27
28	0.2
44	0.44
57	1.86
57	1.44
60	1.39
29	0.13
54	1.28
58	1.33
47	3.5
51	1.49
54	3.89
52	2.4
41	0.26
41	0.28
24	0.23
51	1.43
56	1.68
30	0.19
32	0.15
21	0.21
28	0.25
35	0.19
20	0.2
28	0.29
29	0.23
51	1.18
50	0.33
44	4.21
48	2.66
47	4.85
54	2.57
52	2.82
30	0.19
51	5.6
48	1.99
38	2.31
28	0.19
50	1.51
47	0.78
48	1.31
26	0.31
32	0.28
47	3.56
44	0.56
36	0.15
47	1.56
51	0.22
48	0.96
28	0.3
44	0.15
56	3.08
50	1.59
51	3.77
34	0.22
46	0.54
41	0.33
46	0.35
51	1.34
55	1.29
46	0.9
46	6.71
43	0.19
50	0.85
49	1.78
50	0.23
44	0.39
44	0.44
31	0.44
52	1.4
44	0.42
42	0.42
19	0.48
43	0.35
41	0.31
36	0.55
57	1.32
55	2.03
35	1.6
44	0.56
60	2.96
52	1.52
55	1.09
46	2.07
55	1.82
47	0.54
42	0.68
54	0.76
53	1.29
27	0.48
55	2.92
39	0.3
37	0.26
73	0.16
30	0.16
51	4.68
47	0.44
44	0.3
48	1.16
46	3.65
54	3.57
21	0.31
51	6.24
45	0.63
62	2.3
56	2.33
45	0.91
56	1.3
34	0.21
36	0.2
48	2.22
53	3.26
54	0.7
57	2.24
59	2.06
41	0.32
49	0.81
39	0.15
31	0.3
20	0.19
43	0.51
55	1.52
29	0.26
51	3.84
44	6.3
50	0.6
49	4.24
47	1.22
60	2.29
27	0.22
51	2.01
41	0.73
37	0.16
57	1.98
38	0.25
40	0.28
44	0.51
57	2.69
34	0.37
56	3.78
21	0.29
38	0.19
32	0.21
35	0.29
48	1.27
58	3.78
37	0.3
57	1.95
33	0.42
61	2.48
31	0.29
50	0.33
31	0.3
36	0.27
43	0.54
47	3.2
38	0.39
34	0.35
35	0.25
55	2.5
32	0.25
43	0.67
56	1.18
30	0.19
21	0.17
41	0.22
49	0.34
62	2.56
60	3.17
52	2.01
50	1.01
44	0.27
30	0.17
46	0.34
49	1.54
43	1.42
23	0.24
41	0.96
42	0.29
48	2.45
31	0.72
55	3.17
19	0.31
33	0.46
31	0.25
53	3.4
51	1.12
52	4.13
45	0.2
34	0.3
34	0.41
45	2.25
57	3.76
49	0.57
31	0.24
57	2.8
47	0.41
36	0.53
45	0.56
20	0.49
52	1.22
41	1.71
57	0.7
47	0.53
42	0.33
51	0.48
37	0.23
38	0.57
48	0.64
51	2.95
48	0.72
49	0.9
25	0.45
31	0.25
56	3.5
32	0.34
49	0.37
52	0.38
35	0.33
57	3.02
55	1.24
44	1.53
42	1.27
63	3.26
48	0.96
59	3.21
50	0.27
40	0.68
43	0.38
36	0.21
49	0.41
21	0.18
60	5.81
46	0.73
44	0.22
50	0.86
40	1.18
51	2.06
51	1.41
31	0.26
46	1.14
50	1.62
41	0.72
30	0.97
26	0.15
50	1.92
34	0.2
52	1.54
51	0.45
41	1.52
39	1.21
52	4.26
41	0.29
55	2.74
41	0.53
45	0.25
54	3.38
62	1.83
51	0.74
60	3.6
49	0.7
46	0.8
55	4.57
59	3.4
40	1.94
38	0.26
56	2.57
48	1.02
22	0.3
46	0.3
63	3.9
55	3.3
62	2.25
50	4.11
41	0.32
53	0.41
29	0.32
55	1.71
49	0.24
31	0.19
38	0.34
57	3.2
57	4.24
52	3.94
29	0.42
58	4.12
29	0.32
50	0.46
52	0.39
49	1.83
58	5.47
47	0.39
42	0.35
41	0.55
30	0.18
52	2.72
42	0.35
30	0.43
52	1.77
58	1.77
42	0.33
51	3.05
53	3.78
48	2.23
47	2.26
37	0.21
45	0.44
33	0.39
37	0.62
29	0.3
55	0.73
48	3.85
56	1.12
45	0.51
57	1.94
60	6.35
56	1.1
58	2.59
56	2.41
54	0.97
32	0.29
56	1.1
48	1.24
61	1.7
51	2.07
49	3.27
43	1.12
64	2.38
61	3.37
52	2.15
45	0.6
49	1.3
49	2.34
39	3.09
32	0.18
63	2.46
44	0.53
62	2.87
53	1.32
38	0.19
50	1.56
58	1.72
56	1.51
59	3.13
49	1.82
47	0.5
53	1.44
55	0.64
31	0.38
19	0.18
32	0.24
33	0.18
51	1.51
45	0.24
34	0.33
62	2.99
41	0.33
37	0.23
39	0.37
47	0.39
43	0.18
47	1.03
20	0.26
34	0.43
44	0.54
25	0.34
33	0.23
44	1.37
53	2.44
51	1.1
50	0.88
65	1.64
49	0.7
51	2.52
50	0.25
53	0.49
56	0.73
58	2.7
49	0.46
62	2.57
58	2.92
37	1.25
50	0.42
58	2.12
48	2.27
42	2.16
50	0.45
64	1.99
39	0.61
54	2.29
57	1.7
38	0.3
59	1.58
48	0.42
34	0.19
37	0.22
32	0.23
54	2.4
53	1.19
49	0.57
48	1.86
51	2.07
58	0.73
25	0.25
60	4.25
49	1.55
51	0.59

## Sheet: FigS1b
Panel B: Euploid participants
Age (years)	p-tau217 (pg/mL)
57	2.89
73	1.11
60	1.18
77	1.77
76	1.16
66	1.53
63	1.9
70	1.27
65	0.91
78	4.43
69	0.96
70	1.4
69	0.85
68	1.68
61	1.57
68	0.36
74	0.77
61	1.07
78	1.38
78	1.43
70	2.3
74	1.77
76	1.34
76	1.18
83	2.72
78	2.56
69	0.24
45	0.25
62	1.21
66	0.83
74	0.4
75	0.56
60	2.05
65	1.25
81	1.57
62	0.92
79	0.99
54	2.05
73	0.6
48	0.92
74	0.88
54	0.31
68	1.2
79	1.11
65	2.15
57	0.35
78	1.02
66	1.09
55	0.58
54	0.31
67	0.77
76	0.5
69	1.05
71	0.32
56	0.26
52	0.37
63	0.73
56	0.56
65	1.1
68	0.74
76	1.19
55	1.75
57	1.46
74	0.96
77	1.17
70	0.48
49	0.58
68	2.06
64	1.71
66	1.02
67	0.37
52	0.63
66	0.34
78	1.07
67	0.34
69	1.01
56	0.94
68	1.46
78	1.09
70	1.31
85	1.38
67	0.55
81	0.86
71	2.05
81	0.76
71	0.12
53	0.28
72	0.67
73	0.86
73	0.31
58	0.13
77	0.6
67	0.3
73	0.79
48	0.21
59	0.45
53	1.85
50	0.2
73	1.57
52	0.28
63	0.59
47	0.29
69	0.97
67	1.46
71	1
66	0.81
71	0.87
53	0.15
53	0.27
68	0.33
60	0.11
56	0.74
56	1.22
71	1.07
55	0.38
86	0.32
64	0.19
78	3.59
82	1.37
58	1.65
81	0.61
59	0.17
60	2.12
58	0.35
66	0.29
64	0.55
56	0.43
72	1.08
68	0.63
77	0.49
69	0.52
48	0.3
61	0.41
64	0.19
51	0.39
67	2.08
69	1.35
74	1.25
51	0.3
61	0.53
77	0.49
64	0.68
82	1.01
55	0.16
59	0.25
41	0.15
69	0.35
78	0.73
72	0.55
55	0.14
51	0.21
64	0.6
60	2.68
59	0.23
67	0.94
47	0.36
57	1.12
78	1.5
73	1.09
24	0.28
60	0.25
54	0.23
73	0.51
80	0.68
23	0.1
56	0.34
59	0.16
74	1.2
74	0.86
70	0.71
76	0.44
62	8.01
66	1.47
84	0.7
71	0.17
51	0.39
70	0.86
75	0.85
75	0.22
69	0.85
76	0.36
74	1.45
52	0.16
67	0.41
75	0.78
42	0.16
47	0.2
70	0.59
86	0.94
60	0.34
74	1.82
67	0.23
72	1.21
79	0.38
63	0.82
34	0.26
28	0.32
74	0.95
69	0.59
62	0.63
56	0.22
74	0.19
65	0.75
52	0.31
60	0.1
74	1.37
57	1.06
73	0.63
71	0.85
73	0.13
65	1.17
70	0.96
67	0.51
37	0.29
42	0.25
67	1.16
75	0.55
72	1.7
71	0.69
73	0.64
72	1.15
82	0.35
71	0.74
77	1.17
70	1.9
72	0.73
76	0.95
55	0.34
72	0.55
82	1.41
81	1.08
61	1.45
64	0.21
63	0.28
63	1.73
71	1.13
49	0.22
73	1.05
76	0.52
83	1.38
72	1.18
80	0.49
60	0.86
77	0.82
70	0.52
70	1.34
68	0.47
71	0.56
81	0.83
83	0.93
77	0.66
66	1.01
70	0.96
79	1.09
71	0.36
70	0.94
78	0.53
68	1.01
25	0.37
67	0.82
74	0.83
67	1.15
71	0.69
73	0.63
81	1.89
76	0.64
74	0.95
80	0.63
82	0.93
75	0.7
81	1.56
73	0.31
47	0.26
65	0.45
79	0.86
69	0.78
74	0.73
76	1.66
73	0.98
62	0.98
60	2.35
67	0.59
65	0.41
56	0.25
50	0.59
63	0.18
46	0.15
76	1.23
71	0.51
55	0.28
80	1.53
60	1.54
69	0.52
56	0.27
72	0.5
78	0.97
68	2.71
66	0.8
74	1.76
82	1.45
75	1.53
74	1.57
61	0.33
57	0.42
60	0.41
57	0.54
82	1.31
70	1.29
74	0.82
49	1.31
71	1.27
72	1.37
71	1.13
72	1.08
81	0.38
74	0.86
74	1.54
73	0.52
79	1.5
80	1.37
54	2.61
71	4.08
62	1.29
79	0.64
53	0.25
75	0.72
68	1.07
70	0.76
64	0.63
75	1.08
78	1.07
83	1.63
67	1.64
80	0.94
84	0.8
70	0.61
50	0.06
70	0.27
77	0.88
73	0.45
82	2.28
74	1.49
54	1.93
62	0.24
57	0.36
59	0.88
74	0.91
78	0.67
59	0.91
83	0.69
80	0.78
71	0.58
77	0.5
76	1.77
28	0.41
52	0.17
72	2.04
72	0.97
55	0.19
67	1.26
64	0.51
60	0.35
63	0.3
67	0.65
75	1.04
83	0.7
69	0.97
73	1.59
69	1.19
63	0.36
64	0.27
70	0.26
76	1.37
66	2.22
46	0.22
73	1.56
74	0.76
80	0.51
72	0.85
72	1.18
62	1.39
78	0.73
61	0.17
82	1.68
71	1.53
79	1.1
73	0.92
78	1.21
53	0.14
74	0.53
58	1.64
80	1.17
69	1.53
76	0.66
75	1.19
50	0.28
67	0.65
61	0.27
49	0.37
62	0.96
70	1.34
59	0.42
63	0.34
80	1.37
60	0.48
77	2.3
62	1.18
76	1.27
66	0.37
80	0.8
73	0.61
81	0.83
55	0.31
81	1.35
73	0.69
49	0.58
77	0.98
68	0.16
62	0.37
74	1.06
56	1.61
80	2.38
69	0.47
75	1.42
55	0.23
53	0.18
70	0.33
80	0.74
72	1.07
81	1.15
73	0.97
63	0.19
60	0.23
59	0.23
79	1.44
77	1.86
72	0.63
68	0.19
81	0.75
74	0.99
78	1.13
71	1.16
51	0.29
76	1.12
63	0.13
83	0.55
69	1.02
58	0.26
62	0.29
66	0.57
64	0.14
49	0.32
30	0.35
34	0.12
70	1.48
78	0.65
77	0.44
71	0.64
53	0.48
74	0.2
59	0.2
58	0.51
66	0.25
40	0.21
72	0.72
69	1.05
24	0.45
86	0.93
82	1.57
75	1.15
54	0.35
74	0.87
84	0.88
31	0.36
60	0.17
28	0.24
76	1.24
77	0.76
58	0.27
64	0.57
78	0.53
44	0.26
75	0.45
76	0.63
83	0.8
39	0.29
57	0.21
82	0.79
83	1.18
81	0.9
75	0.78
76	0.69
68	0.28
74	0.78
82	1.26
66	0.25
66	0.25
76	1.14
79	1.08
78	1.31
45	0.17
66	1.31
61	1.94
83	0.32
70	0.4
81	0.49
81	0.68
75	1.44
72	1.18
68	0.59
33	0.22
70	2.95
78	0.75
65	0.36
71	1.97
82	2.11
74	1.41
64	1.41
83	0.62
77	0.5
74	1.78
76	0.96
83	0.45
72	0.33
66	0.55
68	1.04
73	0.97
41	0.32
65	0.48
72	1.68
75	0.65
66	0.48
64	0.4
76	0.25
70	1.09
73	1.95
72	0.47
62	1.01
72	0.41
65	0.27
52	0.4
81	0.5
74	1.1
79	1.42
56	0.21
65	0.29
61	0.49
82	1.11
78	0.67
74	0.38
73	0.4
46	0.25
80	0.89
77	1.75
72	1.48
59	0.25
75	0.98
67	0.28
62	0.64
81	1.83
69	1.52
55	0.29
72	0.36
41	0.16
65	0.31
78	2.08
83	0.76
28	0.23
81	1.63
80	2.35
62	0.28
82	0.71
47	0.15
53	0.18
77	0.81
78	1.22
84	1.5
70	0.3
53	0.23
75	0.76
70	1.3
67	2.51
75	0.64
79	1.14
48	0.29
64	0.47
35	0.25
45	0.21
73	4.41
72	1.59
76	0.9
79	0.36
67	1.01
68	0.81
80	0.96
39	0.3
45	0.16
56	0.36
82	2.63
85	0.97
76	0.83
84	2.63
57	1.32
74	2.39
78	1.74
55	0.32
76	1.26
77	0.45
73	1.62
78	1.64
78	0.97
71	1.37
73	1.45
50	0.33
75	0.68
73	0.69
71	0.68
52	0.29
48	0.2
75	0.2
63	0.4
69	0.32
82	1.11
31	0.25
25	0.51
52	0.27
72	2.05
76	2.12
66	2.47
83	1.36
81	1.18
39	0.24
72	0.68
80	0.58
80	1.2
73	0.44
65	0.2
63	0.3
83	0.52
67	1.02
83	0.63
73	0.88
77	0.88
84	2.21
68	0.36
37	0.38
75	2.38
58	0.3
77	0.86
68	0.88
57	0.34
69	0.24
82	0.68
68	0.75
68	1.02
73	0.87
70	0.89
69	1.59
52	2.29
75	1.57
76	0.71
79	0.85
74	1.13
67	1.28
71	1.3
74	1.45
80	0.97
78	0.91
62	1
56	0.25
65	0.41
72	0.62
74	0.59
69	0.82
75	0.94
74	1.16
72	1.26
80	1.31
63	1.1
75	0.5
65	1.68
75	0.85
74	1.27
78	1.33
24	0.36
67	0.6
73	0.9
66	0.88
71	1.01
71	0.24
75	1.34
81	0.59
83	1.12
75	0.94
72	0.72
46	0.22
77	1.48
73	0.42
70	1.95
62	0.49
82	0.7
70	0.71
78	0.66
73	0.35
67	0.3
76	0.88
69	0.84
61	0.54
66	0.6
63	0.4
66	0.24
54	0.22
61	0.24
79	0.79
75	0.69
58	0.21
73	0.82
78	0.8
67	1.09
65	0.34
64	0.29
73	0.6
76	0.2
75	1.51
70	0.87
77	0.75
52	0.33
32	0.36
71	1.04
80	1.03
80	1
71	1.18
65	0.63
76	0.98
69	0.49
55	0.51
35	0.42
78	1.64
61	0.3
45	0.55
76	0.69
26	0.44
69	0.34
66	0.8
70	0.55
53	0.26
49	1.48
75	1.5
51	0.38
41	0.21
70	0.2
33	0.34
79	1.06
83	0.86
81	0.46
75	0.9
77	0.52
72	0.81
37	0.54
80	0.42
54	0.25
57	0.24
63	0.55
68	0.58
75	0.85
73	0.75
63	0.21
68	0.24
79	1.06
79	0.14
53	0.23
71	1.24
65	1.83
77	1.32
70	0.77
47	0.21
78	1.24
56	0.14
67	0.49
85	0.55
76	0.89
79	1.67
77	0.66
72	0.34
54	0.27
76	0.91
43	0.13
60	0.37
60	0.46
63	0.41
57	0.27
76	0.92
68	2.44
70	2.89
83	1.05
79	0.89
77	2.87
71	1.85
66	0.43
75	0.3
64	0.36
64	0.39
80	1.89
69	0.21
39	0.28
80	1.26
77	0.38
73	1.22
53	0.23
65	0.66
57	0.32
60	0.21
50	0.26
39	0.3
83	1.53
73	1.45
51	3.17
65	0.37
49	0.18
80	1.37
73	1.94
77	1.24
74	1.93
79	0.68
79	0.84
75	1.16
76	1.74
68	0.73
77	1.51
75	1.11
76	0.32
55	0.22
86	0.74
61	0.4
75	1.67
71	0.77
82	1.5
76	1.56
64	0.96
70	0.74
70	0.61
78	1.47
84	1.1
70	0.65
78	0.92
72	0.35
65	1.3
73	1.07
81	2.31
74	1
72	0.84
64	0.28
75	1.54
70	0.72
79	1.32
74	0.47
66	0.43
77	0.77
78	0.49
67	1.79
71	0.21
37	0.31
65	0.4
67	1.52
69	0.65
73	0.53
80	0.67
79	0.73
41	0.34
62	0.48
67	0.14
65	0.34
30	0.31
75	0.56
73	1.5
71	1.32
64	0.39
68	0.48
85	0.56
60	1.21
59	0.23
54	0.24
76	1.76
75	0.65
77	0.99
70	1
64	0.9
73	1.07
78	1.1
73	0.28
73	0.99
76	1.17
77	0.86
77	0.44
74	1.18
75	0.9
68	0.62
57	0.23
71	0.84
77	1.25
62	1.66
18	0.43
73	0.63
78	0.78
77	0.96
78	1.04
82	1.33
70	0.87
51	0.18
65	1.16
72	1.22
75	1.09
59	0.23
53	0.14
84	1.34
50	0.17
76	1.11
78	1.24
76	1.4
81	1.98
74	0.55
83	0.8
77	0.54
58	0.25
75	3.13
74	0.96
79	1.14
65	1.26
62	2.15
73	0.9
68	0.22
75	0.34
38	0.42
62	0.94
70	0.95
69	0.93
79	0.64
78	1.03
68	2.16
65	0.46
78	0.72
77	0.92
74	2.15
77	1.57
74	1.98
63	0.27
70	0.38
63	0.43
56	0.16
78	0.2
34	0.26
55	0.18
28	0.43
53	0.42
59	0.13
71	0.59
66	0.28
65	0.49
56	0.19
43	0.21
72	0.15
70	0.62
72	0.36
63	0.24
